# Supplementary material for: Expression of Markers Ki-67, Nestin, VEGF, CD34 and Apoptosis in Relatively Healthy Lung Tissue with Non-Changed and Metaplastic Bronchial Epithelium
Source: Med Sci (Basel). 2022 Dec 29;11(1):7. doi: 10.3390/medsci11010007 (PMC9844367; doi:10.3390/medsci11010007)
Supplement: Supplementary file 1 [file medsci-11-00007-s001.zip]

Archive with 1 entries (1 files):
- medsci-2096239-supplementary.pdf
